# Supplementary material for: Analytical Operations Relate Structural and Functional Connectivity in the Brain
Source: PLoS One. 2016 Aug 18;11(8):e0157292. doi: 10.1371/journal.pone.0157292 (PMC4990451; doi:10.1371/journal.pone.0157292)
Supplement: S1 Folder — The folder contains the data used in this work together with the scripts necessary to perform the analysis. (ZIP) [file pone.0157292.s004.zip]

Archive with 19 entries (16 files):
- Saggio_et_al_LinearModel_code_and_data/
- Saggio_et_al_LinearModel_code_and_data/analyticalPCC.m
- __MACOSX/
- __MACOSX/Saggio_et_al_LinearModel_code_and_data/
- __MACOSX/Saggio_et_al_LinearModel_code_and_data/._analyticalPCC.m
- Saggio_et_al_LinearModel_code_and_data/analyticalPCC_parameter_exploration.m
- __MACOSX/Saggio_et_al_LinearModel_code_and_data/._analyticalPCC_parameter_exploration.m
- Saggio_et_al_LinearModel_code_and_data/analyticalSC_fromCov.m
- __MACOSX/Saggio_et_al_LinearModel_code_and_data/._analyticalSC_fromCov.m
- Saggio_et_al_LinearModel_code_and_data/analyticalSC_fromTimeSeries.m
- __MACOSX/Saggio_et_al_LinearModel_code_and_data/._analyticalSC_fromTimeSeries.m
- Saggio_et_al_LinearModel_code_and_data/coefficients.m
- __MACOSX/Saggio_et_al_LinearModel_code_and_data/._coefficients.m
- Saggio_et_al_LinearModel_code_and_data/DATA.mat
- __MACOSX/Saggio_et_al_LinearModel_code_and_data/._DATA.mat
- Saggio_et_al_LinearModel_code_and_data/main.m
- __MACOSX/Saggio_et_al_LinearModel_code_and_data/._main.m
- Saggio_et_al_LinearModel_code_and_data/README.m
- __MACOSX/Saggio_et_al_LinearModel_code_and_data/._README.m
