# Supplementary material for: Analytical Operations Relate Structural and Functional Connectivity in the Brain
Source: PLoS One. 2016 Aug 18;11(8):e0157292. doi: 10.1371/journal.pone.0157292 (PMC4990451; doi:10.1371/journal.pone.0157292)
Supplement: S1 Folder — The folder contains the data used in this work together with the scripts necessary to perform the analysis. (ZIP) [file pone.0157292.s004.zip › Saggio_et_al_LinearModel_code_and_data/analyticalPCC.m]

%   COMPUTE ANALYTICAL FC (PCC) FROM STRUCTURAL DATA for a given value of
%   the global coupling parameter c.
%
%   This function computes the analytical functional connectivity, measured 
%   as Pearson Correlation Coefficient, starting from structural data. 
%   The analytical operation is obtained under the assumption of an 
%   underlying stochastic linear model.
%
%   Input:
%   empSC --> is the n x n structural connectivity matrix, where n is the 
%             number of regions in the parcellation
%   c --> is value of the global coupling parameter
%   sigma --> standard deviation of the white noise which runs the system
%   
%   Output:
%   aPCC --> is a matrix n x n whose entries represent an estimate of the
%           functional connectivity for the given value of the paramter c

function  aPCC=analyticalPCC(empSC,c,sigma)

n=size(empSC,1);    % number of regions

A=-eye(n)+c*empSC;  % coupling matrix for the linear system

aCOV=-inv(A);       % analytical covariance matrix

aPCC=zeros(n);      % analytical PCC matrix

for i=1:n
    for j=1:n
        aPCC(i,j)=aCOV(i,j)/sqrt(aCOV(i,i)*aCOV(j,j));
    end
end
