# Supplementary material for: Analytical Operations Relate Structural and Functional Connectivity in the Brain
Source: PLoS One. 2016 Aug 18;11(8):e0157292. doi: 10.1371/journal.pone.0157292 (PMC4990451; doi:10.1371/journal.pone.0157292)
Supplement: S1 Folder — The folder contains the data used in this work together with the scripts necessary to perform the analysis. (ZIP) [file pone.0157292.s004.zip › Saggio_et_al_LinearModel_code_and_data/analyticalPCC_parameter_exploration.m]

%   COMPUTE ANALYTICAL FC (PCC) FROM STRUCTURAL DATA - PARAMETER EXPLORATION
%
%   This function computes the analytical functional connectivity, measured
%   as Pearson Correlation Coefficient, starting from structural data.
%   The analytical operation is obtained under the assumption of an
%   underlying stochastic linear model. The parameter of the model, the global
%   coupling c, is set in order to optimize the fit between the analytical
%   and the empirical FC.
%
%   Inputs:
%   empSC -->   is the n x n structural connectivity matrix, where n is the
%               number of regions in the parcellation
%   empPCC -->  is the n x n functional connectivity matrix, measured as PCC
%   prec -->    the algorithm works until the critical point c_{critic}. The
%               parameter space is explored from c=0 to c=c_{critic}-prec.
%   visualize_figure --> type '1' if you want to see a figure of aSC
%
%   Output:
%   aPCC --> is a matrix n x n whose entries represent an estimate of the
%           functional connectivity for the value of the parameter which
%           maximizes the correlation with empirical data

function [aPCC c_best c_critic corr_max]=analyticalPCC_parameter_exploration(empSC,empPCC,prec,visualize_figure)

n=size(empSC,1);                          % number of regions

% define the parameter range to be explored
c_critic=1/max(eig(empSC));  % find critical value for the parameter after
                            % which the system destabilizes (at the extact
                            % critical value the inverse matrix cannot be
                            % computed)
cmax=c_critic-prec;    % setting range of parameter explored 
cmin=0.001;

% discretization of parameter range
step_number=1000;
step_size=(cmax-cmin)/step_number;

% explore parameter range
correl=zeros(1,step_number);  % will contain the correlation between empPCC and aPCC
                    % for each value of the parameter c considered
for i=1:(step_number+1)
    c=cmin+(i-1)*step_size;
    aPCC_c=analyticalPCC(empSC,c,1);    % compute analytical PCC - the value
                                        % of the noise is set to 1 as it does
                                        % not play any role in the parameter
                                        % exploration
    correl(i)=corr(empPCC(tril(ones(n))>0),aPCC_c(tril(ones(n))>0));
end

% find best value for c
[corr_max index]=max(correl);           % find highest correlation
c_best=cmin+(index-1)*step_size;        % find best value for c

% compute best aPCC
aPCC=analyticalPCC(empSC,c_best,1);
corr_max=corr(empPCC(tril(ones(n),-1)>0),aPCC(tril(ones(n),-1)>0)); % compute higher correlation removing the diagonal

% figures
if visualize_figure == 1
    
    % plot parameter exploration
    i=0:(step_number);
    c=cmin+(i)*step_size;
    
    figure
    plot(c,correl,'k.','LineWidth',1 )
    title('correlation beetween empFC and aFC [PCC]')
    xlabel('global coupling parameter c')
    
    % show best aPCC
%     figure
%     imagesc(aPCC)
%     title('aPCC')
%     xlabel('regions')
%     ylabel('regions')
%     colorbar
%     axis equal
%     axis([0.5 n+0.5 0.5 n+0.5])
   
    
end
end
