# Supplementary material for: Analytical Operations Relate Structural and Functional Connectivity in the Brain
Source: PLoS One. 2016 Aug 18;11(8):e0157292. doi: 10.1371/journal.pone.0157292 (PMC4990451; doi:10.1371/journal.pone.0157292)
Supplement: S1 Folder — The folder contains the data used in this work together with the scripts necessary to perform the analysis. (ZIP) [file pone.0157292.s004.zip › Saggio_et_al_LinearModel_code_and_data/analyticalSC_fromTimeSeries.m]

%   COMPUTE ANALYTICAL SC FROM FUNCTIONAL DATA (Time Series)
%
%   This function computes the analytical structural connectivity starting
%   from a timeseries of functional data. The analytical operation is
%   obtained under the assumption of an underlying linear model.
%
%   Input:
%   timeseries --> is a matrix T x n where n is the number of regions and T the
%                  duration of the registration/simulation
%   threshold --> threshold to be applied to the analytical structural
%                 connections. We usually set it to zero (remove only negative connections)
%   visualize_figure --> type '1' if you want to see a figure of aSC
%   
%   Output:
%   aSC --> is a matrix n x n whose entries represent an estimate of the
%           structural connectivity

function aSC = analyticalSC_fromTimeSeries(timeseries, threshold,visualize_figure)

n = size(timeseries,2);   % determine number of regions in the parcellation
covariance = cov(timeseries);   % compute the n x n covariance matrix 

% apply the analytical operation
aSC = -inv(covariance);     
aSC = aSC - aSC.*eye(n);
aSC = aSC.*(aSC>threshold);    % remove negative connections from aSC 
aSC = aSC / norm(aSC);  % normalize matrix

% produce image of the structural connectivity if visualize_figure is 1.
if visualize_figure == 1

figure
imagesc(aSC)
title('aSC')
xlabel('regions')
ylabel('regions')
axis equal
axis([0.5 n+0.5 0.5 n+0.5])
colorbar

end
