# Supplementary material for: Analytical Operations Relate Structural and Functional Connectivity in the Brain
Source: PLoS One. 2016 Aug 18;11(8):e0157292. doi: 10.1371/journal.pone.0157292 (PMC4990451; doi:10.1371/journal.pone.0157292)
Supplement: S1 Folder — The folder contains the data used in this work together with the scripts necessary to perform the analysis. (ZIP) [file pone.0157292.s004.zip › Saggio_et_al_LinearModel_code_and_data/coefficients.m]

%% Projectors and mixed terms on sliding windows
%  
%   Inputs
%   timeseries -->  nxT matrix (n = no. of regions, T = number of measures)
%   m -->           number of projectors for reduced matrix (the number of mixed terms
%                   depend on m)

function slidingwindows_correlations=coefficients(timeseries,m)
    
    empCOV=cov(timeseries');
    
    T=size(timeseries,2);
    n=size(timeseries,1);
    w=30; % window size
    h=1; % window length 
    Tf=floor(T-w);
    i=1:h:Tf;
    NW=length(i)
    
    %empCOV projectors
    [empCOV_eigvec empCOV_eigval]=eig(empCOV);
    [eigval_ordered or]=sort(eig(empCOV),'descend');
    empCOV_projectors=zeros(n,n,n);
    for i=1:n
        empCOV_projectors(:,:,i)=empCOV_eigvec(:,or(i))*empCOV_eigvec(:,or(i))';
    end
    
    %build coeff b(i,t)=empCOV_eigvec(i)'*timeseries(:,t)
    b=zeros(n,T);
    for t=1:T
        for i=1:n
            b(i,t)=empCOV_eigvec(:,or(i))'*timeseries(:,t);
        end
    end
    
    %build sliding windows
    sliding_window=zeros(n,w,NW);
    slidingwindow_cov=zeros(n,n,NW);
    for i=1:NW
        for j=1:w
            sliding_window(:,j,i)=timeseries(:,(i-1)*h+j);
        end
        %compute cov for each window
        slidingwindow_cov(:,:,i)=cov(sliding_window(:,:,i)');
    end
    
    %compute sum of projectors of final cov times b_i_t for each window
    slidingwindow_lcprojectors=zeros(n,n,NW);
    slidingwindow_mlcprojectors=zeros(n,n,NW);
    slidingwindow_otherlcprojectors=zeros(n,n,NW);
    b_window_mean=zeros(n,NW);
    b_window_el2=zeros(n,NW);
    b_infrontofprojector=zeros(n,NW);
    
    for i=1:NW
        for p=1:n
            for j=1:w
                b_window_mean(p,i)=b_window_mean(p,i)+b(p,(i-1)*h+j);
                b_window_el2(p,i)=b_window_el2(p,i)+b(p,(i-1)*h+j)^2;
            end
            b_window_el2(p,i)=b_window_el2(p,i)/w;
            b_window_mean(p,i)=b_window_mean(p,i)/w;
            b_infrontofprojector(p,i)=(b_window_el2(p,i)-b_window_mean(p,i).^2);
            slidingwindow_lcprojectors(:,:,i)=slidingwindow_lcprojectors(:,:,i)+b_infrontofprojector(p,i)*empCOV_projectors(:,:,p);
            
        end
        for p=1:m
            slidingwindow_mlcprojectors(:,:,i)=slidingwindow_mlcprojectors(:,:,i)+b_infrontofprojector(p,i)*empCOV_projectors(:,:,p);
        end
        for p=(m+1):n
            slidingwindow_otherlcprojectors(:,:,i)=slidingwindow_otherlcprojectors(:,:,i)+b_infrontofprojector(p,i)*empCOV_projectors(:,:,p);
        end
    end
    
    slidingwindow_residuals=zeros(n,n,NW);
    slidingwindow_mresiduals=zeros(n,n,NW);
    slidingwindow_otherresiduals=zeros(n,n,NW);
    B_window=zeros(n,n,NW);
    b_window_mean=zeros(n,NW);
    B_window_mean=zeros(n,n,NW);
    B_infrontofresidual=zeros(n,n,NW);
    
    for i=1:NW
        for q=1:n
            for j=1:w
                b_window_mean(q,i)=b_window_mean(q,i)+b(q,(i-1)*h+j);
            end
        end
    end
    
    for i=1:NW
        for p=1:n
            for q=1:n
                if q~=p
                    for j=1:w
                        B_window(p,q,i)=B_window(p,q,i)+b(q,(i-1)*h+j)*b(p,(i-1)*h+j);
                    end
                    B_window(p,q,i)=B_window(p,q,i)/w;
                    B_window_mean(p,q,i)=b_window_mean(p,i)*b_window_mean(q,i)/(w^2);
                    B_infrontofresidual(p,q,i)=(B_window(p,q,i)-B_window_mean(p,q,i));
                    slidingwindow_residuals(:,:,i)=slidingwindow_residuals(:,:,i)+(B_infrontofresidual(p,q,i)*(empCOV_eigvec(:,or(p))*empCOV_eigvec(:,or(q))'));
                    
                    if (p<(m+1))&&(q<p)
                        slidingwindow_mresiduals(:,:,i)=slidingwindow_mresiduals(:,:,i)+(B_infrontofresidual(p,q,i)*(empCOV_eigvec(:,or(p))*empCOV_eigvec(:,or(q))'));
                    else
                        slidingwindow_otherresiduals(:,:,i)=slidingwindow_otherresiduals(:,:,i)+(B_infrontofresidual(p,q,i)*(empCOV_eigvec(:,or(p))*empCOV_eigvec(:,or(q))'));
                    end
                end
            end
        end
        
    end
    
    %%
    
    t=1:NW;
    Bm=zeros(m*(m-1)/2,NW);
    ii=1;
    for i=2:m
        for j=1:(i-1)
            Bm(ii,:)=B_infrontofresidual(i,j,:);
            ii=ii+1;
        end
    end
    
    Bother=zeros((n*(n-1)-m*(m-1))/2,NW);
    ii=1;
    for i=(m+1):n
        for j=1:(i-1)
            Bother(ii,:)=B_infrontofresidual(i,j,:);
            ii=ii+1;
        end
    end
    %%
    figure('Position',[3 300 450 300],'DefaultAxesFontSize',16)
    gr=150/255;
    colors=[0 51/255 204/255; 0 102/255 1; 51/255 204/255 1;180/255 0 0; 1 0 51/255; 1 102/255 0];
    %plot( t, b_infrontofprojector((m+1):end,:),'k',t,Bother,'k',t,b_infrontofprojector(1:m,:),'Color', colors(1,1:3),t,Bm,'Color', colors(:,4:6))
    plot( t, b_infrontofprojector((m+1):end,:),'Color',[gr gr gr])
    hold on
    plot(t,Bother,'Color',[gr gr gr])
    for i=1:3
        h(i)= plot(t,b_infrontofprojector(i,:),'Color', colors(i,:))
        h(3+i)=plot( t,Bm(i,:),'Color', colors(i+3,:))
    end
    xlim([1 NW])
    xlabel('windows')
    ylabel('coefficients')
    %legend([h(1),h(2),h(3),h(4),h(5),h(6)],{'projector 1', 'projector 2', 'projector 3', 'mixed term 1,2', 'mixed term 3,1','mixed term 3,2'}) 
    %str=sprintf('subject %d - using as total empCOV_%d - coeff  ',k,k);
    %title(str);
    %savefig(str,'pdf')
    %%
    % figure
    % t=1:NW;
    % plot(t,B_infrontofresidual)
    % xlim([1 NW])
    % xlabel('windows')
    % ylabel('coefficients in the lin comb of residuals')
    % str=sprintf('subject %d - using as total empCOV_%d - coeff  ',k,k);
    % title(str);
    
    slidingwindow_m=slidingwindow_mlcprojectors+slidingwindow_mresiduals;
    slidingwindow_other=slidingwindow_otherlcprojectors+slidingwindow_otherresiduals;
    
    
    co_sum66proj=zeros(1,NW);
    co_sumMproj=zeros(1,NW);
    co_resALL=zeros(1,NW);
    co_cov=zeros(1,NW);
    co_tot=zeros(1,NW);
    co_tot_2=zeros(1,NW);
    co_Mres_Mproj=zeros(1,NW);
    co_otherres_otherproj=zeros(1,NW);
    
    findtril=tril(ones(n));
    for i=1:NW
        test66proj=slidingwindow_lcprojectors(:,:,i);
        testMproj=slidingwindow_mlcprojectors(:,:,i);
        testresALL=slidingwindow_residuals(:,:,i);
        testcov=slidingwindow_cov(:,:,i);
        testtot=test66proj+testresALL;
        testm=slidingwindow_m(:,:,i);
        testother=slidingwindow_other(:,:,i);
        testtot2=testm+testother;
        
        correl=corrcoef(testcov(findtril>0),test66proj(findtril>0));
        co_sum66proj(i)=correl(1,2);
        
        correl=corrcoef(testcov(findtril>0),testMproj(findtril>0));
        co_sumMproj(i)=correl(1,2);
        
        correl=corrcoef(testcov(findtril>0),testresALL(findtril>0));
        co_resALL(i)=correl(1,2);
        
        correl_empcov=corrcoef(testcov(findtril>0),empCOV(findtril>0));
        co_cov(i)=correl_empcov(1,2);
        
        correl_tot=corrcoef(testcov(findtril>0),testtot(findtril>0));
        co_tot(i)=correl_tot(1,2);
        
        correl_m=corrcoef(testcov(findtril>0),testm(findtril>0));
        co_Mres_Mproj(i)=correl_m(1,2);
        
        correl_other=corrcoef(testcov(findtril>0),testother(findtril>0));
        co_otherres_otherproj(i)=correl_other(1,2);
        
        correl_tot2=corrcoef(testcov(findtril>0),testtot2(findtril>0));
        co_tot_2(i)=correl_tot2(1,2);
    end
    
    slidingwindows_correlations=[mean(co_cov) std(co_cov); mean(co_sum66proj) std(co_sum66proj); mean(co_sumMproj) std(co_sumMproj); mean(co_resALL) std(co_resALL); mean(co_Mres_Mproj) std(co_Mres_Mproj); mean(co_otherres_otherproj) std(co_otherres_otherproj)]
    %%
    figure
    i=1:NW;
    %plot(i,co_sum,'b-',i,co_res,'g-',i,co_cov,'r-', i,co_tot,'k')
    plot(i,co_sum66proj,i,co_resALL,i,co_cov,i,co_sumMproj,i,co_Mres_Mproj,i,co_otherres_otherproj,i,co_tot,i,co_tot_2)
    xlim([1 NW])
    xlabel('window')
    ylabel('correlation of empCOV_w with...')
    str1=sprintf('l.c. of %d projs',m);
    str=sprintf('subject %d - using as total empCOV_%d - corr ',k,k);
    title(str)
    legend('66p','66r','covtot','Mp','Mp Mr','other p and r','all','all2')
    %savefig(str,'pdf')
    %end
    %%
    figure('Position',[3 300 450 300],'DefaultAxesFontSize',16)
    i=1:NW;
    plot(i,co_cov,i,co_Mres_Mproj,i,co_otherres_otherproj)
    xlim([1 NW])
    xlabel('window')
    ylabel('correlation between empCov_w and:')
    legend('empCov','l.c. of 3 projectors and 3 mixed terms','l.c. of other projectors and mixed terms' )
%end
