# Supplementary material for: Analytical Operations Relate Structural and Functional Connectivity in the Brain
Source: PLoS One. 2016 Aug 18;11(8):e0157292. doi: 10.1371/journal.pone.0157292 (PMC4990451; doi:10.1371/journal.pone.0157292)
Supplement: S1 Folder — The folder contains the data used in this work together with the scripts necessary to perform the analysis. (ZIP) [file pone.0157292.s004.zip › Saggio_et_al_LinearModel_code_and_data/main.m]

%%%%%%%%%%%%%%%%%%%%%%%%%%%%%%%%%%%%%%%%%%%%%%%%%%%%%%%%%%%%%%%%%%%%%%%%%%%
%
%   Uses a stochastic LINEAR MODEL to
%
%           - analytically derive Functional Connectivity (FC) from
%             Structural Connnectivity (SC) and viceversa
%           - perform sliding window analysis
%       
%
%   Empirical data should be organized in a structure emp, where
%           emp.SC contains the n x n structural connectivities
%           emp.TS contains the T x n timeseries
%                   (n = number of regions in the chosen parcellation;
%                    T = duration of time series)
%
%%%%%%%%%%%%%%%%%%%%%%%%%%%%%%%%%%%%%%%%%%%%%%%%%%%%%%%%%%%%%%%%%%%%%%%%%%%

%% Settings

clear all 
close all

visualize_figure = 1; % when visualize_figure is set on '1' figures
                      % (connectivity matrices, plots..) will be shown
                      % while functions are evaluated. Set this to '0'
                      % if you do not want to see them

threshold = 0;        % this is the threshold applied to analytical SCs

%% Load empirical data

load('DATA.mat');   % load the data containing the structure emp

%% %%%%%%%%%%%%%%%%%%%%%%%%%%%%%%%%%%%%%%%%%%%%%%%%%%%%%%%%%%%%%%%%%%%%%%%%
%                      EMPIRICAL CONNECTIVITIES
%%%%%%%%%%%%%%%%%%%%%%%%%%%%%%%%%%%%%%%%%%%%%%%%%%%%%%%%%%%%%%%%%%%%%%%%%%%

m=length(emp);   % number of subjects
n=size(emp(1).SC,1);    % number of regions in the parcelation

% remove diagonal from SC if present
empSC=zeros(n,n,m);
for i=1:m
    empSC(:,:,i)=emp(i).SC-emp(i).SC.*eye(n);
end
empSC_mean=mean(empSC,3);    % compute mean empirical SC across subjects

% compute emprical FC measured as Pearson Correlation Coefficient (PCC)
empPCC=zeros(n,n,m);
for i=1:m
    empPCC(:,:,i)=corrcoef(emp(i).TS);
end
empPCC_mean=mean(empPCC,3);     % compute mean empirical PCC across subjects

% compute emprical FC measured as covariance (COV)
empCOV=zeros(n,n,m);
for i=1:m
    empCOV(:,:,i)=cov(emp(i).TS);
end
empCOV_mean=mean(empCOV,3);     % compute mean empirical COV across subjects

%% %%%%%%%%%%%%%%%%%%%%%%%%%%%%%%%%%%%%%%%%%%%%%%%%%%%%%%%%%%%%%%%%%%%%%%%%
%                      ANALYTICAL CONNECTIVITIES
%%%%%%%%%%%%%%%%%%%%%%%%%%%%%%%%%%%%%%%%%%%%%%%%%%%%%%%%%%%%%%%%%%%%%%%%%%%

find_tril=tril(ones(n),-1); % this vector will be used to perform correlations
                            % between matrices considering only the lower 
                            % triangular and exluding the diagonal 

%% ---------------------- Analytical SC (aSC) -----------------------------

%% METHOD 1. Compute single subjects aSCs and average them at the end

aSC = zeros(n,n,m);           % will contain the analytical SCs
corr_aSC_empSC = zeros(m,1);  % will contain the correlation between empirical
                              % and analytical SCs for each subject
for i=1:m
    
    % apply analytical operator
    aSC(:,:,i)=analyticalSC_fromCov(empCOV(:,:,i),threshold,visualize_figure);
    if visualize_figure == 1
        str=sprintf('aSC - subject %d',i);
        title(str)
    end
    
    % compute correlation between subject specific empirical and analytical SC
    empSCt=empSC(:,:,i);
    aSCt=aSC(:,:,i);
    co=corrcoef(empSCt(find_tril>0),aSCt(find_tril>0));
    corr_aSC_empSC(i)=co(1,2);
end
aSC_meanAtTheEnd=mean(aSC,3);   % compute mean analytical SC across subjects
if visualize_figure == 1
    figure
    imagesc(aSC_meanAtTheEnd)
    title('aSC - mean at the end')
    xlabel('regions')
    ylabel('regions')
    axis equal
    axis([0.5 n+0.5 0.5 n+0.5])
    colorbar
end

%% METHOD 2. Compute aSC from the average empSC

aSC_meanBefore=analyticalSC_fromCov(empCOV_mean,threshold,visualize_figure);
if visualize_figure == 1
    str=sprintf('aSC - mean before');
    title(str)
end

% Compute correlations between empirical and analytical SC for the two
% methods - together with the Confidence Intervals (CI)
correl_empSC_and_aSC_meanAtTheEnd=corrcoef(aSC_meanAtTheEnd(find_tril>0),empSC_mean(find_tril>0))
correl_empSC_and_aSC_meanAtTheEnd_CI=bootci(10000,{@corrcoef,aSC_meanAtTheEnd(find_tril>0),empSC_mean(find_tril>0)},'alpha',0.01)
correl_empSC_and_aSC_meanBefore=corrcoef(aSC_meanBefore(find_tril>0),empSC_mean(find_tril>0))
correl_empSC_and_aSC_meanBefore_CI=bootci(10000,{@corrcoef,aSC_meanBefore(find_tril>0),empSC_mean(find_tril>0)},'alpha',0.01)

%% -- Analytical FC - measured as Pearson Correlation Coefficient (aPCC) --
                                     
%% METHOD 1. Compute single subjects aPCCs and average them at the end 

aPCC=zeros(n,n,m);      % for each subject, will contain the analytical PCCs
corrmax_PCC=zeros(m,1); % will contain the highest correlation value between 
                        % empPCC and aPCC 
c_best_PCC=zeros(m,1);  % will contain the best fitting value of the parameter c
c_critic=zeros(m,1);    % will contain the critical value of the parameter c
corr_empPCC_and_empSC=zeros(m,1);    % will contain the correlation between 
                                     % empirical and analytical PCCs 
corr_empPCC_And_empSC=zeros(m,1);                                     
% compute aPCC                                    
for i=1:m
    [aPCC(:,:,i), c_best_PCC(i), c_critic(i), corrmax_PCC(i)]=analyticalPCC_parameter_exploration(empSC(:,:,i), empPCC(:,:,i),0.0001,visualize_figure);
    if visualize_figure == 1
        str=sprintf('aPCC - subject %d',i);
        title(str)
    end
    empSCi=empSC(:,:,i);
    empPCCi=empPCC(:,:,i);
    corr_empPCC_And_empSC(i)=corr(empSCi(tril(ones(n))>0), empPCCi(tril(ones(n))>0));
end
aPCC_meanAtTheEnd=mean(aPCC,3); % compute mean analytical PCC across subjects

ccritic_minus_bestc=c_critic-c_best_PCC;
highestcorr_minus_mincorr=corrmax_PCC-corr_empPCC_And_empSC;
figure
plot(ccritic_minus_bestc,highestcorr_minus_mincorr,'o')
xlabel('c_{critic}- c_{best}')
ylabel('corr_{max}- corr_{c~0}')


%% METHOD 2. Compute aPCC from the average empPCC

aPCC_meanBefore=analyticalPCC_parameter_exploration(empSC_mean,empPCC_mean,0,visualize_figure);
if visualize_figure == 1
    str=sprintf('aPCC - mean before');
    title(str)
end
% Compute correlations between empirical and analytical PCC for the two
% methods - together with the Confidence Intervals (CI)
correl_empPCC_and_aPCC_meanAtTheEnd=corrcoef(aPCC_meanAtTheEnd(find_tril>0),empPCC_mean(find_tril>0))
correl_empPCC_and_aPCC_meanAtTheEnd_CI=bootci(10000,{@corrcoef,aPCC_meanAtTheEnd(find_tril>0),empPCC_mean(find_tril>0)},'alpha',0.01)
correl_empPCC_and_aPCC_meanBefore=corrcoef(aPCC_meanBefore(find_tril>0),empPCC_mean(find_tril>0))
correl_empPCC_and_aPCC_meanBefore_CI=bootci(10000,{@corrcoef,aPCC_meanBefore(find_tril>0),empPCC_mean(find_tril>0)},'alpha',0.01)

%% Verify inter/intra subject variability


%% %%%%%%%%%%%%%%%%%%%%%%%%%%%%%%%%%%%%%%%%%%%%%%%%%%%%%%%%%%%%%%%%%%%%%%%%
%           SLIDING WINDOWS ANALYSIS
%%%%%%%%%%%%%%%%%%%%%%%%%%%%%%%%%%%%%%%%%%%%%%%%%%%%%%%%%%%%%%%%%%%%%%%%%%%

%% varying c for each subject

T=size(emp(1).TS,1);
n=size(emp(1).TS,2);
w=70;   % window size
h=1;    % window step
Tf=floor(T-w);
i=1:h:Tf;
NW=length(i)
slidingwindow_c_and_corr=zeros(2,NW,m);
%

% the subjects A and B used for the figures in the manuscript are subjects
% 3 and 6

for k=1:m
    
    timeseries=emp(k).TS;
    C=emp(k).SC;

    %build sliding windows
    sliding_window=zeros(w,n,NW);
    for i=1:NW
        for j=1:w
            sliding_window(j,:,i)=timeseries((i-1)*h+j,:);
        end
    end

    %compute c for each windows
    slidingwindow_PCC=zeros(n,n,NW);

    for i=1:NW
        slidingwindow_PCC(:,:,i)=corrcoef(sliding_window(:,:,i));
        [test slidingwindow_c_and_corr(1,i,k) test slidingwindow_c_and_corr(2,i,k)]=analyticalPCC_parameter_exploration(C,slidingwindow_PCC(:,:,i),0.0001,0);
    end

end

mean(mean(slidingwindow_c_and_corr(1,:,:)))
mean(std(slidingwindow_c_and_corr(1,:,:),0))
mean(mean(slidingwindow_c_and_corr(2,:,:)))
mean(std(slidingwindow_c_and_corr(2,:,:),0))

%%  computing SC for each window

T=size(emp(1).TS,1)
n=size(emp(1).TS,2)
w=70;
h=1;
Tf=floor(T-w);
i=1:h:Tf;
NW=length(i)
aSC_withinsubjectSTD=zeros(n,n,14);

for k=1:m
    
    timeseries=emp(k).TS;

    % build sliding windows
    sliding_window=zeros(w,n,NW);
    for i=1:NW
        for j=1:w
            sliding_window(j,:,i)=timeseries((i-1)*h+j,:);
        end
    end

    % compute SC for each window
    slidingwindow_aSC=zeros(n,n,NW);

    for i=1:NW
       
        slidingwindow_aSC(:,:,i) = analyticalSC_fromTimeSeries(sliding_window(:,:,i),0,0);
    end

    % see which are the most changing links
    aSC_withinsubjectSTD(:,:,k)=std(slidingwindow_aSC,0,3);
    
end

aSC_within_inter_subjects_meanSTD=mean(aSC_withinsubjectSTD,3);

figure
subplot(1,2,1)
imagesc(aSC_meanAtTheEnd)
axis equal
axis([0.5,66.5,0.5,66.5])
colorbar
title('aSC - mean across subjects')
subplot(1,2,2)
imagesc(aSC_within_inter_subjects_meanSTD)
axis equal
axis([0.5,66.5,0.5,66.5])
colorbar
title('std of aSC_{window} - mean across subjects')

%% computing the coefficients for projectors and mixed terms on sliding windows

np=3;   % number of projectors to retain
%slidingwindow_proj_coefficients=zeros(6,2,nsub);
for k=1:m
    timeseries=emp(k).TS';
    slidingwindow_correlations(:,:,k)=coefficients(timeseries,np);
end
