# Supplementary material for: Analytical Operations Relate Structural and Functional Connectivity in the Brain
Source: PLoS One. 2016 Aug 18;11(8):e0157292. doi: 10.1371/journal.pone.0157292 (PMC4990451; doi:10.1371/journal.pone.0157292)
Supplement: S1 Folder — The folder contains the data used in this work together with the scripts necessary to perform the analysis. (ZIP) [file pone.0157292.s004.zip › Saggio_et_al_LinearModel_code_and_data/README.m]

% Maria Luisa Saggio 2016, marisa.saggio@gmail.com

% Analytical Operations Relate Structural and Functional Connectivity in the Brain

%% DATA.mat contains the data used in the manuscript.
%
% It is a 1x14 structure emp with the data from 14 subjects. For subject i:
%   emp(i).SC --> nxn strcutural connectivity matrix 
%   emp(i).FC --> Txn functional data
% where n = number of regions, T = number of measures


%% main.mat contains the script to perform the analysis
% there are examples of how to use the other functions

%% functions
%
%   analyticalSC_fromCov --> computes the analytical structural connectivity
%   from the covariance matrix
%
%   analyticalSC_fromTimeSeries --> computes the analytical Sc from the
%   timeseries
%   
%   analyticalPCC --> computes the analytical FC from SC for a given value
%   of the coupling c
%
%   analyticalPCC_parameter_exploration --> perform the parameter
%   exploration to find the best value of the global coupling c, then
%   computes the relative FC
%
%   coefficients --> computes the coefficients of projectors and mixed
%   terms on slidingwindows
